# Supplementary material for: Ag-Decorated Iron Oxides-Silica Magnetic Nanocomposites with Antimicrobial and Photocatalytic Activity
Source: Nanomaterials (Basel). 2022 Dec 15;12(24):4452. doi: 10.3390/nano12244452 (PMC9783173; doi:10.3390/nano12244452)
Supplement: Supplementary file 1 [file nanomaterials-12-04452-s001.zip]

Archive with 1 entries (1 files):
- nanomaterials-2079516-supplementary.pdf
